# Supplementary material for: Associations between Deformation of the Thoracolumbar Fascia and Activation of the Erector Spinae and Multifidus Muscle in Patients with Acute Low Back Pain and Healthy Controls: A Matched Pair Case-Control Study
Source: Life (Basel). 2022 Oct 28;12(11):1735. doi: 10.3390/life12111735 (PMC9697365; doi:10.3390/life12111735)
Supplement: Supplementary file 1 [file life-12-01735-s001.zip]

Archive with 3 entries (3 files):
- S1.mp4
- S2.mp4
- S3.mov
